# Supplementary material for: Methyl Gallate Alleviates Acute Ulcerative Colitis by Modulating Gut Microbiota and Inhibiting TLR4/NF-κB Pathway
Source: Int J Mol Sci. 2022 Nov 14;23(22):14024. doi: 10.3390/ijms232214024 (PMC9697899; doi:10.3390/ijms232214024)
Supplement: Supplementary file 1 [file ijms-23-14024-s001.zip]

Archive with 1 entries (1 files):
- ijms-1971505-Supplementary Materials.pdf
